# Supplementary material for: Stromal Cells Promote Matrix Deposition, Remodelling and an Immunosuppressive Tumour Microenvironment in a 3D Model of Colon Cancer
Source: Cancers (Basel). 2021 Nov 29;13(23):5998. doi: 10.3390/cancers13235998 (PMC8656544; doi:10.3390/cancers13235998)
Supplement: Supplementary file 1 [file cancers-13-05998-s001.zip]

Archive with 1 entries (1 files):
- cancers-1409159-supplementary.pdf
